# Supplementary material for: Genetic imprints of grafting in wild iron walnut populations in southwestern China
Source: BMC Plant Biol. 2023 Sep 13;23:423. doi: 10.1186/s12870-023-04428-z (PMC10498525; doi:10.1186/s12870-023-04428-z)
Supplement: Supplementary file 1 — Additional file 1: Supplementary tables. Table S1. Properties of 31 microsatellite loci used to characterize 298 walnut individuals. Table S2. Genetic diversity of the 31 microsatellite loci. Table S3. Population pairwise FST for both scion and rootstock populations. Table S4. The population and individual ID, voucher specimens and SSR genotyping data used in the current study. [file 12870_2023_4428_MOESM1_ESM.xlsx]

## Sheet: Table S1
Table S1 Properties of 31 microsatellite loci used to characterize 298 walnut individuals.
Locus	Primer pair sequence (5'-3')	Repeat motif	Size range (bp)	Ta (°C)	Reference	Dye	Multiplexing information*
JR02	F:GTTGGGCTGCCAGAGATTCT	(TTC)7	141-168	56	Unpublished	HEX	M3
	R:ACGCTTCATTGGTAAACGAACG
JR03	F:ATACGGATCTGATGGCATGG	(GAC)6	235-268	56.7	Unpublished	HEX	M1
	R:AGACAGCAATATCCACCCTT
JR04	F:TGTTCTACCATTGCTCCGAA	(TCA)6	348-381	57	Unpublished	FAM	M4
	R:ACACCTAGTTAGGAGCTGGA
JR05	F:GTCGCAAGCTCAGCAAATAA	(AAAG)8	194-214	57	Unpublished	HEX	M2
	R:TGTATGTATGGGAGGGGGAT
JR06	F:TTGGAGCCCAATCAAGGATT	(ACAG)5	299-319	57	Unpublished	HEX	M3
	R:CACACAGAAAAGACCAGCAG
JR07	F:TCTTAAGAAGAGCCAATCGC	(ACCA)5	303-330	56.1	Unpublished	FAM	M2
	R:GCTGTGTACCTCTTAGGGTT
JR08	F:ACTCCTGTCACTTGTATGCC	(CACG)5	329-359	57.2	Unpublished	FAM	M3
	R:CCCGAGACATCAGAACCTTT
JR09	F:ATCACCTGATGTGGAAGCAA	(GAGGA)5	359-394	56.8	Unpublished	TAMRA	M5
	R:CCATAGGACCCATAACGTGA
JR10	F:TGGGAAGGGATTTCGTGTTGT	(TCTGA)5	195-215	56	Unpublished	TAMRA	M4
	R:TAAGGACGCCCATTGCCATT
JR11	F:AGCTAGCTCTCAAACAACAAGC	(GCAGTA)8	140-164	53	Unpublished	FAM	M2
	R:ACAAACATGGCAACCTTCGTG
JR12	F:GCCTCTCCTCGTGCTCATTT	(GAA)18	212-230	56	Unpublished	TAMRA	M3
	R:ACTCGCTACTTTTCAGGCCC
JS02	F:CAACTCTGTGATTGCATGGG	(AAAG)8	383-411	57	Xu et al. 2020	HEX	M5
	R:GGTAACTCTCATCGCTAGGG
JS03	F:TGACGAGGTTTACCAGATGGG	(GAA)5	90-105	58	Xu et al. 2020	TAMRA	M2
	R:CGTTCTTCTTTCAGAGTGCTGTT
JS04	F:CATACATATGTGGGTGGCCT	(GAA)6	349-367	56.8	Xu et al. 2020	TAMRA	M2
	R:TCCTCCTCTCTCTTCCCTTT
JS05	F:CGGCATTACAGTCGGCAGTA	(GAA)10	93-120	57	Xu et al. 2020	TAMRA	M3
	R:ACAATTCCCGTGCTGCATCT
JS06	F:CCCTGCATGCAATCAATCACA	(AGT)5	96-111	55	Xu et al. 2020	TAMRA	M4
	R:ATGGGACGAGTGATGGACTC
JS07	F:ACCAGCAGTTCCATGTACGG	(GAG)9	111-132	57	Xu et al. 2020	HEX	M2
	R:GCTCATGCCATTATCTGCTTCG
JS09	F:TTCGACCGCGTTTCCAGTTA	(TTC)7	116-131	56	Xu et al. 2020	FAM	M1
	R:CCAGACTCACGGTCAGTTCC
JS12	F:TCAACATTGGCGAGGTGACA	(TTA)7	128-155	55	Xu et al. 2020	TAMRA	M1
	R:AGGCAAGTCTACTTCTTTCCCT
JS13	F:TCTTGTCAGCATACTAAGCTTGTT	(TTCT)5	129-158	56	Xu et al. 2020	HEX	M5
	R:ACTAACTGCATATAGGATCAACCA
JS14	F:CACATCGAGTGTTTCAAGTGACA	(TGC)6	134-149	57	Xu et al. 2020	FAM	M4
	R:TGCACATGAGGAATTAACTGCTT
JS15	F:ATCTCCGTGACTCCGCTCCT	(TTG)5	352-377	60	Xu et al. 2020	TAMRA	M3
	R:ACCCGCCACCATCTTCATCTACCAA
JS22	F:AAAGTTGCTCCTCAGCTTGG	(ATC)7	266-293	56	Xu et al. 2020	FAM	M4
	R:TAATTAGCAATGAACAGATGGTGG
JS28	L:AAAGGGTGAAGGAAGAAATTAGGAT	(AAGAG)5	316-332	57	Xu et al. 2020	HEX	M5
	R:CCAAATTAAGCCAAACATGGTTGC
BFU-Jr38	F:AGCTCCTCAAGCAAGGCTTA	(GAT)13	127-145	60	Zhang et al. 2013	FAM	M3
	R:GTGCATGGAACCACACTCAG
BFU-Jr277	F:TATTCACCCGGAGGTTTCAG	(GAT)10	235-250	61	Zhang et al. 2013	FAM	M3
	R:CCGAAGCCAGTCGAGTTATC
CUJRD102	F-GACAGCAGCCTTATTTTGTAAC	(GAG)8	169-184	53	Topçu et al. 2015	HEX	M4
	R-TTCGTCCTCTTCTTCTTCAAC
CUJRD462	F-TGCTCATTTTCATCCACTATC	(GAA)8	250-268	55	Topçu et al. 2015	HEX	M2
	R-ACTTCCTCTCCTTCCTCTTTC
JM5446	F-ATGCATGCAGCTCCTACCTC	(CTAG)5	221-249	56	Hu et al. 2016	HEX	M3
	R-GGACGTGTCCTGGGTTTTCA
SSR18	F:GGAAAGGGATTTGAGGAGAGAT	(TTC)8	297-303	60	Huan et al. 2013	TAMRA	M5
	R:GAAGAGGAGGAAGAAGAGGAGG
ZMZ7	F:GAACAAATAGACCAGGCACG	(TCC)7	215-236	56	Qi et al. 2009	TAMRA	M1
	R:TAACGACAACCGATGAAACC
*Each multiplex system has a concensus annealing temprature: M1 = 57°C, M2 = 58°C, M3 = 56°C, M4 = 58°C, M5 = 55°C.

## Sheet: Table S2
Table S2 Genetic diversity of the 31 microsatellite loci.
Locus	N	NA	NE	I	HO	HE	uHE	FIS
JR02	298	8	2.37127	1.04028	0.687919	0.578285	0.579257	-0.188
JR03	298	8	3.14618	1.24353	0.59396	0.682154	0.6833	0.131
JR04	298	8	2.41381	1.1486	0.651007	0.585717	0.586701	-0.11
JR05	298	7	1.48218	0.573118	0.224832	0.325318	0.325864	0.31
JR06	298	7	2.43826	1.05316	0.721477	0.589872	0.590863	-0.222
JR07	298	4	2.88779	1.16508	0.775168	0.653715	0.654814	-0.184
JR08	298	6	1.98376	0.939569	0.355705	0.495907	0.49674	0.284
JR09	297	3	2.24791	0.919186	0.632997	0.555142	0.556078	-0.139
JR10	298	4	1.74184	0.684525	0.550336	0.425893	0.426609	-0.291
JR11	298	10	3.43443	1.46438	0.734899	0.708831	0.710022	-0.035
JR12	298	5	1.99094	0.836527	0.620805	0.497725	0.498562	-0.246
JS02	298	8	1.65797	0.717498	0.271812	0.396851	0.397518	0.317
JS03	298	7	3.41436	1.40839	0.738255	0.707119	0.708307	-0.042
JS04	297	7	2.72279	1.33626	0.505051	0.63273	0.633797	0.203
JS05	298	7	2.90565	1.17915	0.748322	0.655843	0.656945	-0.139
JS06	298	5	1.47735	0.682432	0.231544	0.32311	0.323653	0.285
JS07	298	7	2.56815	1.08896	0.714765	0.610614	0.611641	-0.169
JS09	298	8	2.68765	1.20518	0.758389	0.627928	0.628983	-0.206
JS12	298	12	4.85374	1.78036	0.738255	0.793973	0.795308	0.072
JS13	297	5	3.22154	1.23577	0.777778	0.689589	0.690752	-0.126
JS14	298	8	3.93888	1.53331	0.771812	0.746121	0.747375	-0.033
JS15	298	6	2.21844	0.974788	0.402685	0.549232	0.550155	0.268
JS22	297	9	4.05093	1.57408	0.767677	0.753143	0.754413	-0.018
JS28	298	3	1.87115	0.740874	0.583893	0.46557	0.466353	-0.253
BFU-Jr38	298	10	1.76507	1.00126	0.35906	0.433449	0.434177	0.173
BFU-Jr277	298	7	3.34409	1.43579	0.778523	0.700965	0.702143	-0.109
CUJRD102	297	5	1.32485	0.515662	0.20202	0.245196	0.24561	0.178
CUJRD462	297	8	2.07319	0.936288	0.612795	0.517651	0.518524	-0.182
JM5446	298	5	1.34464	0.549345	0.14094	0.256306	0.256737	0.451
SSR18	297	8	2.9828	1.24897	0.703704	0.664745	0.665866	-0.057
ZMZ7	298	4	2.00991	0.77333	0.667785	0.502466	0.503311	-0.328
Total	298	209	-	-	-	-	-	-
Mean	-	6.74	2.53456	1.06405	0.581425	0.56036	0.561303	-0.036
Notes: N, population size; NA, number of alleles; NE, effective number of alleles; I, shannon's information index; HO, observed heterozygosity; HE, expected heterozygosity; uHE, unbiased expected heterozygosity; FIS, inbreeding coefficient.

## Sheet: Table S3
Table S3 Population pairwise FST for both scion and rootstock populations.
Population	LH-S	LH-R	YS-S	YS-R	YG-S	YG-R	YB-S	YB-R	GY-S	GY-R	GB-S	GB-R	CN-S	CN-R	FQ-S	FQ-R	YD-S	YD-R
LH-S	0
LH-R	-0.01244	0
YS-S	0.10335	0.12915	0
YS-R	0.1556	0.11856	0.06722	0
YG-S	0.3745	0.38663	0.26196	0.24283	0
YG-R	0.23012	0.2085	0.16763	0.12112	0.14367	0
YB-S	0.62058	0.68566	0.38775	0.41294	0.44016	0.41258	0
YB-R	0.22474	0.24215	0.19149	0.17732	0.24272	0.1083	0.41018	0
GY-S	0.54553	0.61441	0.34081	0.35958	0.37593	0.3521	-0.01515	0.35991	0
GY-R	0.29701	0.26495	0.25209	0.18395	0.28859	0.0705	0.49798	0.16595	0.43573	0
GB-S	0.36534	0.43971	0.25362	0.26199	0.44912	0.28874	0.81989	0.35902	0.69968	0.39706	0
GB-R	0.20666	0.18503	0.17887	0.11637	0.32791	0.06798	0.69594	0.0925	0.59201	0.0636	0.56548	0
CN-S	0.5976	0.66228	0.40023	0.41577	0.48632	0.43249	0.31729	0.33642	0.26252	0.50242	0.77762	0.65774	0
CN-R	0.2247	0.25033	0.20418	0.17127	0.21451	0.11513	0.38798	0.0384	0.34185	0.15339	0.32261	0.11192	0.33437	0
FQ-S	0.40378	0.47362	0.25795	0.28016	0.30688	0.29242	0.19205	0.27112	0.1457	0.36081	0.49305	0.37425	0.2748	0.25397	0
FQ-R	0.2626	0.2798	0.17846	0.16026	0.15826	0.07115	0.27387	0.10246	0.21785	0.12793	0.28629	0.10149	0.31265	0.07111	0.13656	0
YD-S	0.40839	0.48121	0.26438	0.28522	0.26431	0.26193	0.04666	0.28117	0.00942	0.34716	0.45785	0.40763	0.23244	0.26192	0.10499	0.13252	0
YD-R	0.2304	0.22131	0.17917	0.13889	0.18392	0.02444	0.39844	0.112	0.34	0.05466	0.29434	0.06837	0.41407	0.08031	0.27278	0.03776	0.24283	0
Note: The values of FST ranged from 0 to 1,0 <FST<0.05, and the genetic differentiation among populations was very small. 0.0.<FST<0.15, the genetic differentiation was at the medium level; 0.15<FST<0.25, genetic differentiation was at a high level. FST>0.25, the level of genetic differentiation reached a significant level.

## Sheet: Table S4
Table S4 The population and individual ID, voucher specimens and SSR genotyping data used in the current study.
Population	Individual	Voucher specimens	JS12		JS09		ZMZ7		JR03		JS03		CUJRD462		JS07		JR11		JR07		JR05		JS04		JS05		BFU-Jr38		JR02		JR12		JM5446		BFU-Jr277		JR06		JR08		JS15		JS06		JS14		CUJRD102		JR10
LH-S	LHJM1	Liuj165693	135	144	116	116	230	230	249	258	97	103	236	242	97	103	151	157	303	311	204	204	350	353	88	97	106	109	124	136	196	202	233	233	243	249	307	311	343	351	359	365	103	109	122	131	170	173	191
LH-S	LHJM2	Liuj165694	135	144	116	116	230	230	249	255	94	94	242	251	94	103	151	157	303	315	204	204	356	356	94	94	124	127	124	124	202	211	233	233	249	249	307	311	343	343	359	359	103	103	125	125	179	179	191
LH-S	LHJM3	Liuj165695	135	144	116	116	230	230	246	252	94	103	242	251	94	103	157	157	303	315	204	204	356	356	94	94	124	127	124	124	202	211	233	233	249	249	307	311	343	343	359	359	103	103	125	125	179	179	191
LH-S	LHJM4	Liuj165696	153	153	116	116	224	230	249	258	91	91	251	251	103	106	151	157	303	311	204	204	350	350	103	103	121	121	124	124	211	211	233	233	243	249	311	311	343	343	365	365	109	109	125	125	173	173	191
LH-S	LHJM5	Liuj165697	138	144	116	119	221	230	258	258	91	103	236	236	97	103	157	163	303	311	196	196	353	353	88	97	109	112	133	136	196	196	233	233	237	243	307	311	339	343	368	368	103	112	125	131	170	170	191
LH-S	LHJM6	Liuj165698	144	144	122	122	230	230	258	258	100	100	236	242	100	100	151	157	303	311	196	204	359	362	82	82	109	109	133	133	196	202	233	233	237	246	311	311	339	351	359	359	103	103	122	122	170	176	191
LH-R	LHJZ1	Liuj165699	144	150	131	131	230	230	258	258	94	97	236	242	97	103	164	164	303	303	196	196	353	356	82	82	109	112	124	133	196	202	233	233	249	249	307	311	343	343	365	368	103	103	115	122	179	179	191
LH-R	LHJZ2	Liuj165700	135	144	116	128	230	230	249	258	97	103	236	242	97	103	158	164	303	311	204	204	350	353	88	97	106	109	124	136	196	202	233	233	243	249	307	311	343	351	359	365	103	109	122	131	170	173	191
LH-R	LHJZ3	Liuj165701	135	144	116	116	230	230	246	252	94	103	236	242	94	94	152	158	303	315	204	204	356	356	94	94	124	127	124	124	202	211	233	233	249	249	307	311	343	343	359	359	103	103	125	125	179	179	191
LH-R	LHJZ4	Liuj165702	147	147	122	131	230	230	249	258	94	94	236	236	100	103	164	164	303	303	196	204	344	353	82	88	112	124	133	133	196	196	233	233	246	252	307	307	343	343	359	359	103	103	116	122	173	179	191
LH-R	LHJZ5	Liuj165703	141	147	131	131	230	230	249	258	88	94	236	242	97	97	146	164	303	303	204	204	350	353	82	88	112	112	133	133	196	202	233	233	237	252	307	311	343	343	359	368	103	109	116	122	170	170	191
LH-R	LHJZ6	Liuj165704	141	147	122	131	230	230	249	249	94	97	242	242	100	103	152	164	303	311	196	196	356	356	88	88	112	112	133	136	202	202	233	233	237	258	311	311	343	351	365	365	103	103	116	122	170	170	191
YS-S	YSJM1	Liuj165705	147	147	119	119	230	230	249	255	91	100	236	236	100	100	158	158	303	307	192	196	353	353	88	97	109	109	133	136	196	196	230	230	237	243	311	311	343	343	365	368	103	112	116	131	170	170	191
YS-S	YSJM2	Liuj165706	135	141	119	122	221	221	249	258	91	91	236	242	103	103	145	157	303	303	196	204	344	350	82	97	118	127	133	133	196	196	233	233	246	246	299	311	343	351	359	359	100	100	113	128	170	170	191
YS-S	YSJM3	Liuj165707	135	141	116	122	230	230	258	258	94	94	236	251	100	103	152	164	303	311	196	204	353	356	88	97	109	109	133	133	196	211	230	230	246	249	311	311	343	343	368	368	103	103	122	131	170	179	191
YS-S	YSJM4	Liuj165708	132	132	116	122	224	230	249	255	91	91	236	251	103	106	158	158	303	303	204	204	344	350	97	97	106	127	124	124	196	211	233	233	249	252	311	315	343	343	359	365	103	109	125	125	173	179	191
YS-S	YSJM5	Liuj165709	132	132	116	122	224	230	249	255	91	91	236	251	103	106	158	158	303	303	204	204	344	350	97	97	106	127	124	124	196	211	233	233	249	252	311	315	343	343	359	365	103	109	125	125	173	179	191
YS-S	YSJM6	Liuj165710	135	141	116	119	221	230	249	255	91	94	236	236	97	103	158	158	303	311	196	196	353	353	88	97	109	112	133	136	196	196	233	233	237	243	307	311	339	343	368	368	103	112	125	131	170	170	191
YS-S	YSJM7	Liuj165711	135	141	116	119	221	230	249	255	91	94	236	236	97	103	158	158	303	311	196	196	353	353	88	97	109	112	133	136	196	196	233	233	237	243	307	311	339	343	368	368	103	112	125	131	170	170	191
YS-S	YSJM8	Liuj165712	141	147	122	131	221	230	249	249	94	97	236	236	103	103	146	164	303	315	196	204	344	359	88	97	109	127	133	136	196	196	233	233	249	252	307	307	339	351	365	368	103	103	116	131	170	173	181
YS-S	YSJM9	Liuj165713	141	147	131	131	221	230	249	249	97	97	236	236	103	103	146	164	303	315	196	204	344	359	88	97	109	127	133	136	196	196	233	233	249	252	307	307	339	351	365	368	103	103	116	131	170	173	191
YS-S	YSJM10	Liuj165714	147	147	116	122	230	230	258	258	91	94	236	236	97	103	152	164	303	311	204	204	353	356	82	88	127	127	133	136	196	196	233	233	246	249	307	311	343	343	359	365	103	103	122	122	170	170	181
YS-S	YSJM11	Liuj165715	135	147	116	131	221	230	249	249	91	91	236	236	97	97	146	158	303	311	204	204	350	356	88	88	109	112	133	151	196	196	233	233	240	258	307	311	343	351	368	368	103	103	116	122	170	179	191
YS-S	YSJM12	Liuj165716	141	147	122	122	221	230	249	249	91	97	236	236	97	103	164	164	303	311	204	204	344	356	82	82	109	118	133	151	196	196	233	233	237	249	307	307	339	343	359	368	103	103	116	122	170	170	191
YS-S	YSJM13	Liuj165717	141	147	122	122	221	230	249	249	91	97	236	236	97	103	164	164	303	311	204	204	344	356	82	82	109	118	133	136	196	196	233	233	237	249	307	307	339	343	359	368	103	103	116	122	170	170	191
YS-S	YSJM14	Liuj165718	135	147	116	131	221	230	249	249	97	106	233	233	97	97	145	157	303	311	196	204	350	356	82	88	109	112	133	133	196	196	233	233	240	258	307	311	343	351	368	368	103	103	116	122	170	179	191
YS-S	YSJM15	Liuj165719	135	147	116	131	221	230	249	249	91	91	236	236	97	97	146	158	303	311	204	204	350	356	82	88	109	112	133	133	196	196	233	233	240	258	307	311	343	351	368	368	103	103	115	122	170	179	191
YS-S	YSJM16	Liuj165720	141	147	122	131	221	230	249	249	91	94	236	236	100	100	146	164	303	315	196	204	344	359	88	97	109	127	133	136	196	196	233	233	249	252	307	307	339	351	365	368	103	103	115	131	170	173	181
YS-S	YSJM17	Liuj165721	135	147	116	122	221	230	249	258	91	91	242	242	97	97	158	158	303	311	196	216	353	356	82	97	109	112	133	136	202	202	233	233	246	249	307	311	351	351	359	368	103	103	116	131	170	173	191
YS-S	YSJM18	Liuj165722	135	147	116	131	221	230	249	249	91	91	236	236	97	97	146	158	303	311	204	204	350	356	88	88	109	112	133	151	196	196	233	233	240	258	307	311	343	351	368	368	100	100	113	119	170	179	191
YS-S	YSJM19	Liuj165723	135	147	116	131	221	230	249	249	91	91	236	236	97	97	146	158	303	311	204	204	350	356	88	88	109	112	133	151	196	196	233	233	240	258	307	311	343	351	368	368	103	103	116	122	170	179	191
YS-S	YSJM20	Liuj165724	132	132	116	122	224	230	249	255	91	91	236	251	103	106	158	158	303	303	204	204	344	350	97	97	106	127	124	124	196	211	233	233	249	252	311	315	343	343	359	365	103	109	125	125	173	179	191
YS-R	YSJZ1	Liuj165725	132	135	119	122	221	230	255	258	91	94	236	236	100	100	164	164	303	311	196	204	356	359	82	88	109	112	133	136	196	196	233	233	246	249	299	311	343	351	365	368	103	103	116	116	170	173	191
YS-R	YSJZ2	Liuj165726	132	135	119	122	221	230	255	255	94	94	236	236	97	103	152	164	303	315	196	196	356	359	82	82	109	127	133	133	196	196	233	233	246	252	311	311	351	351	359	368	103	103	116	116	170	173	181
YS-R	YSJZ3	Liuj165727	135	141	116	122	230	230	258	258	94	94	236	251	100	103	152	164	303	311	196	196	353	356	88	97	109	109	133	133	196	211	233	233	246	249	311	311	343	343	368	368	103	103	122	131	170	179	191
YS-R	YSJZ4	Liuj165728	135	147	119	122	221	230	249	249	94	97	236	236	100	103	164	164	303	311	196	196	344	359	82	97	109	127	133	133	196	196	233	233	246	258	307	311	343	351	359	359	103	103	116	131	170	179	191
YS-R	YSJZ5	Liuj165729	144	144	116	131	224	224	249	258	94	97	236	236	97	100	164	164	303	311	196	196	344	353	97	97	127	127	133	133	196	196	233	233	237	258	307	311	339	343	359	368	103	103	131	131	170	179	191
YS-R	YSJZ6	Liuj165730	135	141	116	122	221	221	255	258	94	94	236	236	97	97	152	164	315	315	196	204	350	356	82	88	109	127	133	133	196	196	233	233	246	246	307	311	343	343	359	359	103	103	116	116	170	173	181
YS-R	YSJZ7	Liuj165731	135	141	116	122	230	230	255	255	91	97	236	236	100	103	152	164	315	315	196	204	356	359	88	97	109	109	133	133	196	196	233	233	246	252	307	311	343	351	359	359	103	103	125	131	170	173	191
YS-R	YSJZ8	Liuj165732	141	147	116	122	221	230	249	258	94	97	236	236	97	100	164	164	303	303	196	204	350	353	88	88	109	112	133	142	196	196	233	233	246	246	307	307	343	351	359	359	103	103	116	116	170	170	191
YS-R	YSJZ9	Liuj165733	147	147	116	122	221	221	249	258	94	94	236	236	100	103	152	164	303	315	204	204	344	353	82	88	112	127	133	133	196	196	233	233	246	252	307	311	351	351	359	359	103	109	116	116	170	170	191
YS-R	YSJZ10	Liuj165734	147	147	116	122	230	230	249	258	91	94	236	236	97	103	152	164	303	311	196	204	353	356	82	88	127	127	133	136	196	196	233	233	246	249	307	311	343	343	359	365	103	103	122	122	170	170	181
YS-R	YSJZ11	Liuj165735	132	147	116	122	221	230	249	258	91	94	236	251	97	103	152	158	303	303	196	196	344	353	88	97	109	112	127	133	196	211	233	233	252	258	307	307	351	351	359	365	103	112	116	131	170	170	191
YS-R	YSJZ12	Liuj165736	141	147	119	122	221	221	249	249	94	94	236	236	97	97	146	164	303	303	196	196	344	356	97	97	112	127	133	151	196	196	233	233	246	252	299	311	339	351	359	365	103	103	131	131	170	170	191
YS-R	YSJZ13	Liuj165737	141	147	119	122	221	230	249	258	94	94	236	236	97	103	164	164	303	303	196	204	344	353	97	97	112	127	133	133	196	196	233	233	243	252	307	311	339	343	359	365	103	112	131	131	170	179	191
YS-R	YSJZ14	Liuj165738	141	147	119	122	230	230	258	258	91	94	236	236	103	103	164	164	303	315	196	196	344	353	82	97	106	109	133	133	196	196	233	233	252	258	307	307	351	351	359	365	103	103	116	131	170	170	191
YS-R	YSJZ15	Liuj165739	141	147	122	131	221	230	249	258	94	97	236	242	100	103	152	164	311	311	196	196	353	353	88	97	109	109	133	142	196	202	233	233	243	258	307	311	339	343	359	368	103	103	125	131	173	179	181
YS-R	YSJZ16	Liuj165740	135	135	122	131	230	230	249	258	94	94	236	251	103	103	158	164	303	311	196	196	353	353	82	97	109	118	133	133	196	211	233	233	258	258	307	307	339	343	359	365	103	103	125	131	170	170	191
YS-R	YSJZ17	Liuj165741	141	147	119	122	221	230	249	258	94	94	236	236	100	103	164	164	303	315	196	196	353	353	82	88	112	112	136	142	196	196	233	233	246	246	311	311	343	351	365	365	103	103	116	116	170	170	191
YS-R	YSJZ18	Liuj165742	135	147	116	122	230	230	258	258	94	94	236	236	103	103	152	164	303	311	196	196	353	353	88	97	109	109	133	142	196	196	233	233	249	258	307	311	343	351	359	368	103	103	122	131	170	170	191
YS-R	YSJZ19	Liuj165743	135	135	116	122	230	230	249	249	94	97	236	242	97	103	152	152	303	315	196	196	344	356	82	97	109	118	136	142	196	202	233	233	243	249	311	311	343	343	368	368	103	103	125	131	170	173	191
YS-R	YSJZ20	Liuj165744	141	141	116	122	221	230	249	258	91	94	236	236	100	103	152	164	311	311	196	196	344	356	88	97	109	112	133	136	196	196	233	233	246	246	311	311	339	351	359	368	103	103	122	131	170	170	191
YG-S	YGJM1	Liuj165398	135	147	116	122	221	230	249	258	91	94	236	242	97	100	152	152	303	311	196	196	353	359	82	88	109	109	133	136	196	202	233	233	249	249	307	311	339	339	365	368	103	103	125	125	170	170	191
YG-S	YGJM2	Liuj165399	135	141	116	122	230	230	249	255	91	103	236	236	97	100	152	158	307	315	196	204	353	353	82	97	109	115	133	136	196	196	233	233	237	246	307	311	339	339	368	368	103	103	125	131	170	170	191
YG-S	YGJM3	Liuj165400	135	147	116	122	221	230	249	258	91	94	236	242	97	100	152	152	303	311	196	196	353	359	82	88	109	109	133	136	196	202	233	233	249	249	307	311	339	339	365	368	103	103	125	125	170	170	191
YG-S	YGJM4	Liuj165401	135	147	116	122	221	230	249	258	91	94	236	242	97	100	152	152	303	311	196	196	353	359	82	88	109	109	133	136	196	202	233	233	249	249	307	311	339	339	365	368	103	103	125	125	170	170	191
YG-S	YGJM5	Liuj165402	135	141	116	122	230	230	249	255	91	103	236	236	97	100	152	158	307	315	196	204	353	353	82	97	109	115	133	136	196	196	233	233	237	246	307	311	339	339	368	368	103	103	125	131	170	170	191
YG-S	YGJM6	Liuj165403	135	165	116	122	230	230	243	249	91	94	236	236	97	100	151	151	307	315	196	196	358	358	82	88	109	109	133	136	196	196	233	233	237	246	299	307	339	339	368	374	103	103	125	131	170	179	191
YG-S	YGJM7	Liuj165404	135	147	116	122	221	230	249	258	91	94	236	242	97	100	152	152	303	311	196	196	353	359	82	88	109	109	133	136	196	202	233	233	249	249	307	311	339	339	365	368	103	103	125	125	170	170	191
YG-S	YGJM8	Liuj165405	135	147	116	122	221	230	249	258	91	94	236	242	97	100	152	152	303	311	196	196	353	359	82	88	109	109	133	136	196	202	233	233	249	249	307	311	339	339	365	368	100	100	122	122	170	170	191
YG-S	YGJM9	Liuj165406	135	147	122	122	230	230	258	258	94	103	236	236	97	100	152	158	303	311	196	204	353	353	82	88	109	109	133	136	196	196	215	230	249	249	307	307	343	351	359	365	103	103	122	131	170	170	191
YG-S	YGJM10	Liuj165407	135	147	116	122	221	230	249	258	91	94	236	242	97	100	152	152	303	311	196	196	353	359	82	88	109	109	133	136	196	202	233	233	249	249	307	311	339	339	365	368	103	103	125	125	170	170	191
YG-S	YGJM11	Liuj165408	135	141	122	122	230	230	258	258	94	103	236	236	97	97	152	164	303	315	196	204	353	353	82	88	109	115	133	142	196	196	233	233	237	246	307	311	351	351	359	365	103	103	116	131	170	170	191
YG-S	YGJM12	Liuj165409	135	147	116	122	221	230	249	258	91	94	236	242	97	100	152	152	303	311	196	196	353	359	82	88	109	109	133	136	196	202	233	233	249	249	307	311	339	339	365	368	103	103	125	125	170	170	191
YG-S	YGJM13	Liuj165410	135	141	116	122	221	230	249	255	91	94	236	242	97	100	152	158	311	315	196	196	353	353	82	97	109	109	133	136	196	202	233	233	237	249	307	311	339	339	368	368	103	103	125	131	170	170	191
YG-S	YGJM14	Liuj165411	141	141	116	122	230	230	255	258	94	103	236	236	100	100	152	158	303	315	196	204	353	359	82	97	109	109	136	142	196	196	233	233	237	246	311	311	343	343	365	368	103	103	122	131	170	170	191
YG-S	YGJM15	Liuj165412	135	147	116	122	221	230	249	258	91	94	236	242	97	100	152	152	303	311	196	196	353	359	82	88	109	109	133	136	196	202	233	233	249	249	307	311	339	339	365	368	103	103	125	125	170	170	191
YG-S	YGJM16	Liuj165413	135	147	116	122	221	230	249	258	91	94	236	242	97	100	152	152	303	311	196	196	353	359	82	88	109	109	133	136	196	202	233	233	249	249	307	311	339	339	365	368	103	103	125	125	170	170	191
YG-S	YGJM17	Liuj165414	141	141	116	122	230	230	249	255	91	103	236	236	97	100	152	152	307	315	196	196	353	353	88	97	109	112	136	136	196	196	233	233	246	249	307	311	339	343	359	368	103	103	122	131	170	170	191
YG-S	YGJM18	Liuj165415	135	147	116	122	221	230	249	258	91	103	230	239	97	100	151	157	303	311	196	196	353	359	82	88	109	109	133	136	196	202	233	233	249	249	307	311	339	339	365	368	103	103	125	125	170	170	191
YG-S	YGJM19	Liuj165416	135	147	116	122	221	230	249	258	91	94	236	242	97	100	152	152	303	311	196	196	353	359	82	88	109	109	133	136	196	202	233	233	249	249	307	311	339	339	365	368	100	100	122	122	170	170	191
YG-S	YGJM20	Liuj165417	135	147	116	122	221	230	249	258	91	94	236	242	97	100	152	152	303	311	196	196	353	359	82	88	109	109	133	136	196	202	233	233	249	249	307	311	339	339	365	368	103	103	125	125	170	170	191
YG-R	YGJZ1	Liuj165428	141	141	119	122	230	230	258	258	94	94	236	236	97	100	152	158	303	311	196	196	359	359	88	97	115	115	133	136	196	196	215	230	246	249	307	311	339	339	365	365	103	112	125	131	170	173	191
YG-R	YGJZ2	Liuj165429	141	147	116	119	221	230	255	255	91	94	236	236	97	100	152	158	311	311	196	196	353	359	88	97	109	115	133	142	196	196	215	233	246	249	311	311	339	339	365	368	103	112	116	131	170	173	191
YG-R	YGJZ3	Liuj165430	135	135	116	122	224	230	253	253	94	97	236	251	97	100	158	158	303	303	196	196	350	362	88	88	109	109	133	136	196	211	233	233	237	243	307	307	339	339	365	365	103	109	122	125	170	170	191
YG-R	YGJZ4	Liuj165431	135	147	116	122	230	230	258	258	94	103	236	248	97	97	152	176	303	303	196	196	359	359	82	82	112	115	133	133	196	208	233	233	246	249	307	307	343	343	359	365	103	109	116	116	170	170	191
YG-R	YGJZ5	Liuj165432	135	147	122	122	230	230	258	258	94	103	236	242	97	97	152	164	311	315	196	196	353	359	82	88	109	115	133	142	196	202	233	233	237	249	307	311	343	343	359	359	103	103	122	125	170	173	191
YG-R	YGJZ6	Liuj165433	135	147	116	122	230	230	255	255	91	94	236	236	97	100	143	164	303	315	196	204	353	353	82	82	109	112	133	136	196	196	215	233	237	246	311	311	339	339	359	359	103	109	122	125	170	170	191
YG-R	YGJZ7	Liuj165434	135	135	116	116	221	230	258	258	103	103	236	251	100	100	152	158	303	315	196	196	353	356	82	88	109	115	133	136	196	211	230	230	237	246	307	311	351	351	368	368	100	100	113	122	170	170	181
YG-R	YGJZ8	Liuj165435	135	141	122	122	221	230	258	258	94	94	236	236	97	97	152	164	303	311	196	196	353	359	82	97	109	109	133	136	196	196	233	233	237	249	311	311	343	351	365	368	103	103	116	131	170	170	191
YG-R	YGJZ9	Liuj165436	135	147	116	122	221	230	249	258	91	94	236	242	97	100	152	152	303	311	196	196	353	359	82	88	109	109	133	136	196	202	233	233	249	249	307	311	339	339	365	368	100	100	122	122	170	170	191
YG-R	YGJZ10	Liuj165437	141	141	122	122	230	230	258	258	94	94	236	242	97	100	151	163	303	315	196	196	358	358	88	88	109	115	133	142	196	196	215	230	237	246	307	311	351	351	359	359	100	106	113	113	170	170	191
YG-R	YGJZ11	Liuj165438	135	147	116	122	221	230	249	258	91	94	236	242	97	100	152	152	303	311	196	196	353	359	82	88	109	109	133	136	196	202	233	233	249	249	307	311	339	339	365	368	103	103	125	125	170	170	191
YG-R	YGJZ12	Liuj165439	135	141	116	122	230	230	249	249	91	94	236	242	97	100	158	158	303	303	196	204	344	350	82	82	109	115	142	142	196	202	233	233	237	249	299	311	339	351	368	368	103	103	122	125	170	170	191
YG-R	YGJZ13	Liuj165440	135	147	116	122	221	224	258	258	94	94	236	242	97	97	152	152	303	303	196	204	353	359	82	88	109	115	132	132	196	202	215	233	237	249	311	311	339	351	365	365	103	109	122	125	170	170	191
YG-R	YGJZ14	Liuj165441	141	141	122	122	230	230	255	258	94	103	236	236	100	100	152	158	303	315	196	204	353	359	82	97	109	109	136	142	196	196	230	230	237	246	311	311	343	343	365	368	103	103	122	131	170	170	191
YG-R	YGJZ15	Liuj165442	141	147	116	122	230	230	249	249	103	106	236	242	97	100	146	164	303	307	196	204	344	362	82	97	109	118	133	133	196	202	230	230	237	249	311	311	339	343	368	368	103	103	122	131	170	170	191
YG-R	YGJZ16	Liuj165443	135	141	116	122	224	230	258	258	94	94	236	242	97	97	152	158	303	311	196	196	356	359	82	82	109	109	133	136	196	202	233	233	246	258	307	311	339	339	359	368	103	103	116	125	170	170	191
YG-R	YGJZ17	Liuj165444	147	147	113	119	221	230	258	258	91	103	236	242	97	100	158	176	303	311	196	204	350	356	82	82	109	115	133	133	196	202	230	230	249	249	311	311	339	343	359	368	103	103	116	116	170	170	191
YG-R	YGJZ18	Liuj165445	135	141	116	119	221	230	258	258	94	103	236	251	100	100	152	158	303	311	196	196	350	356	88	88	109	112	133	133	196	211	230	230	237	243	307	311	339	343	365	365	103	103	122	125	170	170	191
YG-R	YGJZ19	Liuj165446	147	147	116	116	221	230	258	258	97	103	236	236	97	100	152	152	311	311	204	204	353	359	88	97	112	130	133	133	196	196	233	233	237	237	299	299	339	339	359	365	103	109	122	131	170	170	196
YG-R	YGJZ20	Liuj165447	135	147	116	122	221	230	258	258	91	94	236	236	100	100	158	158	311	311	204	204	353	353	88	97	109	115	133	136	196	202	215	233	237	249	311	311	339	351	365	365	103	109	122	131	170	170	191
YB-S	YBJM1	Liuj164904	135	141	116	122	221	230	249	255	91	94	236	242	97	100	152	158	311	315	196	196	353	353	82	88	109	109	133	136	196	202	233	233	237	249	307	311	339	339	368	368	103	103	125	131	170	170	191
YB-S	YBJM2	Liuj164905	135	141	116	122	221	230	249	255	91	94	236	242	97	100	152	158	311	315	196	196	353	353	82	97	109	109	133	136	196	202	233	233	237	249	307	311	339	339	368	368	103	103	125	131	170	170	191
YB-S	YBJM3	Liuj164906	135	135	116	122	221	230	249	255	91	94	236	242	97	100	152	158	311	315	196	196	353	353	82	97	109	109	133	136	196	202	233	233	237	249	307	311	339	339	368	368	103	103	125	131	170	170	191
YB-S	YBJM4	Liuj164907	135	141	116	122	221	230	249	255	91	94	236	242	97	100	152	158	311	315	196	196	353	353	82	97	109	109	133	136	196	202	233	233	237	249	307	311	339	339	368	368	103	103	125	131	170	170	191
YB-S	YBJM5	Liuj164908	135	141	116	122	221	230	249	255	91	94	236	242	97	100	152	158	311	315	196	196	353	353	82	97	109	109	133	136	196	202	233	233	237	249	307	311	339	339	368	368	103	103	125	131	170	170	191
YB-S	YBJM6	Liuj164909	135	141	116	122	221	230	249	255	91	94	236	242	97	100	152	158	311	315	196	196	353	353	82	97	109	109	133	136	196	202	233	233	237	249	307	311	339	339	368	368	103	103	125	131	170	170	191
YB-S	YBJM7	Liuj164910	135	141	116	122	221	230	249	255	91	94	236	242	97	100	152	158	311	315	196	196	353	353	82	97	109	109	133	136	196	202	233	233	237	249	307	311	339	339	368	368	103	103	125	131	170	170	191
YB-S	YBJM8	Liuj164911	135	141	116	122	221	230	249	255	91	94	236	242	97	100	152	158	311	315	196	196	353	353	82	97	109	109	133	136	196	202	233	233	237	249	307	311	339	339	368	368	103	103	125	131	170	170	191
YB-S	YBJM9	Liuj164912	135	141	116	122	221	230	249	255	91	94	236	242	97	100	152	158	311	315	196	196	353	353	82	97	109	109	133	136	196	202	233	233	237	249	307	311	339	339	368	368	103	103	125	131	170	170	191
YB-S	YBJM10	Liuj164913	135	141	116	122	221	230	249	255	91	94	236	242	97	100	152	158	311	315	196	196	353	353	82	97	109	109	133	136	196	202	233	233	237	249	307	311	339	339	368	368	103	103	125	131	170	170	191
YB-S	YBJM11	Liuj164914	135	141	116	122	221	230	249	255	91	94	236	242	97	100	152	158	311	315	196	196	353	353	82	97	109	109	133	136	196	202	233	233	237	249	307	311	339	339	368	368	100	100	122	128	170	170	191
YB-S	YBJM12	Liuj164915	135	141	116	122	221	230	249	255	91	94	236	242	97	100	152	158	311	315	196	196	353	353	82	97	109	109	133	136	196	202	233	233	237	249	307	311	339	339	368	368	103	103	125	131	170	170	191
YB-S	YBJM13	Liuj164916	135	135	116	122	221	230	249	255	91	94	236	242	97	100	152	158	311	315	196	196	353	353	82	97	109	109	133	136	196	202	233	233	237	249	307	311	339	339	368	368	103	103	125	131	170	170	191
YB-S	YBJM14	Liuj164917	135	135	116	122	221	230	249	255	91	94	236	242	97	100	152	158	311	315	196	196	353	353	82	97	109	109	133	136	196	202	233	233	237	249	307	311	339	339	368	368	103	103	125	131	170	170	191
YB-S	YBJM15	Liuj164918	135	135	122	122	221	230	255	255	94	94	236	242	97	100	158	164	311	311	196	196	353	359	82	88	109	127	133	136	196	202	215	233	243	252	307	311	339	339	368	368	103	103	122	125	170	170	191
YB-S	YBJM16	Liuj164919	135	141	116	122	221	230	249	255	91	94	236	242	97	100	152	158	311	315	196	196	353	353	82	97	109	109	133	136	196	202	233	233	237	249	307	311	339	339	368	368	103	103	125	131	170	170	191
YB-S	YBJM17	Liuj164920	135	141	116	122	221	230	249	255	91	94	236	242	97	100	152	158	311	315	196	196	353	353	82	97	109	109	133	136	196	202	233	233	237	249	307	311	339	339	368	368	103	103	125	131	170	170	191
YB-S	YBJM18	Liuj164921	135	135	116	122	221	230	249	255	91	94	236	242	97	100	152	158	311	315	196	196	353	353	82	97	109	109	133	136	196	202	233	233	237	249	307	311	339	339	368	368	103	103	125	131	170	170	191
YB-S	YBJM19	Liuj164922	135	135	116	122	221	230	249	255	91	94	236	242	97	100	152	158	311	315	196	196	353	353	82	97	109	109	133	136	196	202	233	233	237	249	307	311	339	339	368	368	103	103	125	131	170	170	191
YB-S	YBJM20	Liuj164923	138	141	116	122	221	230	246	255	91	94	236	242	97	100	152	158	311	315	196	196	353	353	82	97	109	109	133	136	196	202	233	233	237	249	307	311	339	339	368	368	103	103	125	131	170	170	191
YB-R	YBJZ01	Liuj164926	144	150	113	116	230	230	255	258	91	97	236	236	97	97	158	158	303	315	196	196	353	356	88	97	109	109	133	133	196	196	233	233	237	249	307	311	339	339	365	368	103	112	115	131	170	179	191
YB-R	YBJZ02	Liuj164927	138	150	116	122	230	230	249	258	97	97	242	242	97	97	152	158	311	315	196	196	353	359	88	97	109	109	133	136	202	202	233	233	237	249	307	311	339	339	359	368	103	103	115	131	170	170	191
YB-R	YBJZ03	Liuj164928	138	150	122	122	221	221	249	249	97	103	236	236	97	97	146	158	311	311	196	196	344	353	82	82	109	115	133	136	196	196	233	233	246	249	311	311	339	339	359	359	103	103	122	125	170	179	191
YB-R	YBJZ04	Liuj164929	138	150	122	122	221	221	258	258	97	100	236	236	97	100	158	158	303	311	196	204	350	353	88	88	109	109	133	136	196	196	233	233	237	243	299	311	339	339	359	359	103	103	115	122	170	170	181
YB-R	YBJZ05	Liuj164930	138	144	116	116	230	230	249	258	97	100	242	251	97	100	152	158	303	311	196	204	344	359	88	88	109	115	133	136	202	211	233	233	237	243	311	311	339	343	368	368	103	103	125	125	170	170	191
YB-R	YBJZ06	Liuj164931	138	150	116	122	221	221	258	258	97	100	236	236	97	100	158	164	311	311	196	196	356	359	82	88	109	109	133	142	196	196	233	233	237	249	307	311	339	339	365	368	103	103	115	125	170	170	191
YB-R	YBJZ07	Liuj164932	138	150	116	122	221	230	249	249	97	100	236	236	97	100	158	158	311	311	196	204	353	359	82	88	109	109	133	133	196	196	233	233	237	249	303	311	339	343	365	368	103	103	122	125	170	170	191
YB-R	YBJZ08	Liuj164933	144	150	119	122	224	230	258	258	94	94	236	242	97	100	152	158	303	307	196	196	350	356	88	88	109	115	133	136	196	202	233	233	240	246	311	311	339	339	365	368	103	103	115	125	170	173	191
YB-R	YBJZ09	Liuj164934	144	150	116	122	224	230	258	258	100	100	242	251	100	100	151	163	307	311	196	196	350	358	88	88	109	115	133	136	202	211	233	233	249	249	311	315	339	351	365	368	103	109	122	125	170	173	191
YB-R	YBJZ10	Liuj164935	138	150	116	122	221	230	258	258	100	100	236	236	100	100	157	157	311	311	196	196	350	353	82	97	109	118	133	136	196	196	215	233	237	243	311	315	339	343	365	368	103	109	115	131	170	170	191
YB-R	YBJZ11	Liuj164936	138	144	119	122	221	230	249	249	97	100	242	242	97	100	158	158	311	311	196	196	353	353	82	82	109	109	136	136	202	202	233	233	249	249	307	311	339	351	365	368	103	109	122	125	170	173	191
YB-R	YBJZ12	Liuj164937	138	144	116	116	221	221	249	255	97	100	236	242	97	100	146	152	311	315	196	196	350	353	88	97	109	109	127	133	196	202	233	233	237	249	307	307	339	339	359	368	103	103	115	131	170	170	191
YB-R	YBJZ13	Liuj164938	138	150	122	122	221	230	249	258	91	94	242	248	97	100	158	164	303	311	196	196	353	353	82	88	109	109	133	136	202	208	233	233	246	249	307	311	339	339	368	368	103	109	125	125	170	173	191
YB-R	YBJZ14	Liuj164939	138	144	116	122	230	230	258	258	97	97	236	242	97	97	164	164	311	315	196	196	350	353	82	88	109	109	136	136	196	202	233	233	243	249	307	311	339	339	368	368	103	103	122	125	170	170	191
YB-R	YBJZ15	Liuj164940	138	150	116	122	221	221	258	258	97	106	236	242	97	106	152	158	303	311	196	204	350	353	88	88	109	115	133	142	196	202	233	233	240	249	299	311	339	343	359	365	103	109	115	125	170	170	191
YB-R	YBJZ16	Liuj164941	138	150	122	122	230	230	258	258	97	97	236	242	97	97	146	152	311	311	196	196	350	359	88	88	109	109	130	136	196	202	233	233	249	249	299	307	343	351	365	368	103	109	115	115	170	170	191
YB-R	YBJZ17	Liuj164942	138	138	116	122	221	230	258	258	97	97	236	236	97	97	152	164	303	311	204	220	350	353	82	88	109	109	136	136	196	196	233	233	237	249	299	307	339	343	365	368	103	109	115	125	170	170	191
YB-R	YBJZ18	Liuj164943	138	150	116	116	221	230	255	255	97	100	236	242	97	100	158	164	311	315	196	196	353	353	88	97	109	109	133	136	196	202	233	233	237	246	299	311	339	339	368	368	103	103	115	131	170	170	191
YB-R	YBJZ19	Liuj164944	138	150	116	122	221	230	258	258	97	103	236	236	97	100	146	152	303	311	196	204	353	359	82	82	109	112	136	136	196	196	215	233	243	246	311	311	339	351	365	365	103	112	115	115	170	170	191
YB-R	YBJZ20	Liuj164945	150	150	122	122	221	221	258	258	100	100	236	236	100	100	152	158	311	311	196	196	350	356	82	88	109	115	133	136	196	196	215	233	246	249	307	307	339	351	365	365	103	103	125	125	170	170	191
GY-S	GYM1	Liuj167205	135	147	116	122	221	230	258	258	103	103	236	242	100	100	158	158	303	315	196	196	356	359	82	82	109	109	133	133	196	202	215	233	237	249	307	311	339	339	368	368	109	112	122	122	170	170	191
GY-S	GYM2	Liuj167206	135	141	116	122	221	230	249	255	91	94	236	242	97	100	152	158	311	315	196	196	353	353	82	97	109	109	133	136	196	202	233	233	237	249	307	311	339	339	368	368	103	103	125	131	170	170	191
GY-S	GYM3	Liuj167207	135	141	116	122	221	230	249	255	91	94	236	242	97	100	152	158	311	315	196	196	353	353	82	97	109	109	133	136	196	202	233	233	237	249	307	311	339	339	368	368	103	103	125	131	170	170	191
GY-S	GYM4	Liuj167208	135	141	116	122	221	230	249	255	91	94	236	242	97	100	152	158	311	315	196	196	353	353	82	97	109	109	133	136	196	202	233	233	237	249	307	311	339	339	368	368	103	103	125	131	170	170	191
GY-S	GYM5	Liuj167209	135	141	116	122	221	230	249	255	91	94	236	242	97	100	152	158	311	315	196	196	353	353	82	97	109	109	133	136	196	202	233	233	237	249	307	311	339	339	368	368	103	103	125	131	170	170	191
GY-S	GYM6	Liuj167210	135	141	116	122	221	230	249	255	91	94	236	242	97	100	152	158	311	315	196	196	353	353	82	97	109	109	133	136	196	202	233	233	237	249	307	311	339	339	368	368	103	103	125	131	170	170	191
GY-S	GYM7	Liuj167211	141	147	119	131	230	230	258	258	94	94	236	242	97	100	152	164	303	311	196	196	350	359	82	88	109	109	133	133	196	202	211	215	237	246	311	311	339	351	359	365	103	103	116	116	170	170	191
GY-S	GYM8	Liuj167212	135	141	116	122	221	230	249	255	91	94	236	242	97	100	152	158	311	315	196	196	353	353	82	97	109	109	133	136	196	202	233	233	237	249	307	311	339	339	368	368	103	103	125	131	170	170	191
GY-S	GYM9	Liuj167213	135	141	116	122	221	230	249	255	91	94	236	242	97	100	152	158	311	315	196	196	353	353	82	97	109	109	133	136	196	202	233	233	237	249	307	311	339	339	368	368	103	103	125	131	170	170	191
GY-S	GYM10	Liuj167214	135	141	116	122	221	230	249	255	91	94	236	242	97	100	152	158	311	315	196	196	353	353	82	97	109	109	133	136	196	202	233	233	237	249	307	311	339	339	368	368	103	103	125	131	170	170	191
GY-S	GYM11	Liuj167215	135	141	116	122	221	230	249	255	91	94	236	242	97	100	152	158	311	315	196	196	353	353	82	97	109	109	133	136	196	202	233	233	237	249	307	311	339	339	368	368	103	103	125	131	170	170	191
GY-S	GYM12	Liuj167216	135	135	116	122	221	230	249	255	103	103	236	242	97	100	152	158	311	315	196	196	353	353	82	97	109	109	133	136	196	202	233	233	237	249	307	311	339	339	368	368	103	103	125	131	170	170	191
GY-S	GYM13	Liuj167217	135	141	116	122	221	230	249	255	91	94	236	242	97	100	152	158	311	315	196	196	353	353	82	97	109	109	133	136	196	202	233	233	237	249	307	311	339	339	368	368	103	103	125	131	170	170	191
GY-S	GYM14	Liuj167218	135	141	116	122	221	230	249	255	91	94	236	242	97	100	152	158	311	315	196	196	353	353	82	97	109	109	133	136	196	202	233	233	237	249	307	311	339	339	368	368	103	103	125	131	170	170	191
GY-S	GYM15	Liuj167219	135	141	116	122	221	230	249	255	91	94	236	242	97	100	152	158	311	315	196	196	353	353	82	97	109	109	133	136	196	202	233	233	237	249	307	311	339	339	368	368	103	103	125	131	170	170	191
GY-S	GYM16	Liuj167220	135	141	116	122	221	230	249	255	91	94	236	242	97	100	152	158	311	315	196	196	353	353	82	97	109	109	133	136	196	202	233	233	237	249	307	311	339	339	368	368	103	103	125	131	170	170	191
GY-S	GYM17	Liuj167221	135	141	116	122	221	230	249	255	91	94	236	242	97	100	152	158	311	315	196	196	353	353	82	97	109	109	133	136	196	202	233	233	237	249	307	311	339	339	368	368	103	103	125	131	170	170	191
GY-S	GYM18	Liuj167222	135	141	116	122	221	230	249	255	91	94	236	242	97	100	152	158	311	315	196	196	353	353	82	97	109	109	133	136	196	202	233	233	237	249	307	311	339	339	368	368	103	103	125	131	170	170	191
GY-S	GYM21	Liuj167225	135	141	116	122	221	230	249	255	91	94	236	242	97	100	152	158	311	315	196	196	353	356	82	97	109	109	133	136	196	202	233	233	237	249	307	311	339	339	368	368	103	103	122	125	170	170	191
GY-R	GYT1	Liuj167226	147	150	116	122	221	230	249	255	91	94	236	242	97	100	152	158	311	315	196	196	353	353	82	97	109	109	133	136	196	202	233	233	237	249	307	311	339	339	368	368	103	103	125	131	170	170	191
GY-R	GYT2	Liuj167227	147	147	122	122	221	230	249	255	94	103	242	248	100	100	152	164	311	315	196	196	353	353	82	94	109	112	133	133	202	211	215	233	237	249	311	311	339	343	365	368	109	112	122	122	170	170	191
GY-R	GYT3	Liuj167228	135	135	122	131	221	230	258	258	94	103	236	242	97	100	152	158	311	315	196	196	350	359	82	82	109	112	133	133	196	202	215	215	237	243	299	307	339	339	368	368	103	103	122	125	170	170	191
GY-R	GYT4	Liuj167229	147	147	122	122	221	230	258	258	94	103	236	242	97	97	152	158	303	311	196	196	353	359	82	88	109	112	133	136	196	202	215	233	237	246	311	311	339	351	368	368	103	103	122	125	170	170	191
GY-R	GYT5	Liuj167230	135	147	122	122	230	230	258	258	94	94	236	242	97	100	152	158	303	303	196	196	350	350	82	82	109	109	133	133	196	202	211	211	246	249	299	311	339	343	359	368	103	103	116	116	170	170	191
GY-R	GYT6	Liuj167231	135	141	122	131	230	230	261	261	94	94	236	236	97	97	158	158	303	311	196	196	353	356	88	88	109	109	133	133	196	196	233	233	237	249	311	311	339	339	365	368	103	103	125	125	170	170	191
GY-R	GYT7	Liuj167232	135	141	116	122	221	230	249	255	91	94	236	242	97	100	152	158	311	315	196	196	353	353	82	97	109	109	133	136	196	202	233	233	237	249	307	311	339	339	368	368	103	103	125	131	170	170	191
GY-R	GYT8	Liuj167233	147	147	122	122	230	230	258	258	94	94	236	236	100	100	158	164	303	311	196	196	350	356	82	88	109	121	133	133	196	196	215	233	246	246	311	311	339	351	359	365	103	103	116	125	170	170	191
GY-R	GYT9	Liuj167234	147	147	122	122	221	230	255	261	94	94	236	251	100	100	158	164	303	311	196	196	353	353	82	88	109	112	133	133	196	211	233	233	249	249	307	311	339	343	365	368	103	103	116	125	170	170	191
GY-R	GYT10	Liuj167235	135	135	122	122	230	230	258	258	94	97	236	242	97	97	152	158	303	311	196	204	350	353	82	88	109	118	133	133	196	202	215	233	246	249	299	307	339	339	359	365	103	103	116	125	170	173	191
GY-R	GYT11	Liuj167236	141	141	122	122	230	230	258	258	94	94	236	236	100	100	158	164	303	303	196	196	350	353	82	82	109	112	136	136	196	196	233	233	246	249	311	311	339	343	368	368	103	103	116	116	170	173	191
GY-R	GYT12	Liuj167237	135	135	122	131	230	230	258	258	94	94	236	242	97	97	158	164	303	311	188	196	350	359	82	88	109	109	133	136	196	202	215	233	246	246	299	311	339	339	359	365	103	103	116	125	170	170	191
GY-R	GYT13	Liuj167238	147	147	122	131	221	230	258	258	94	94	236	236	97	97	152	164	311	311	196	204	350	359	82	88	109	109	133	136	196	196	215	215	246	249	311	311	339	351	359	359	103	109	116	125	170	170	191
GY-R	GYT14	Liuj167239	147	147	122	122	221	230	258	258	94	103	236	236	97	100	152	164	303	311	196	196	350	353	82	82	109	109	133	136	196	196	211	211	237	249	311	311	331	351	359	368	103	103	116	122	170	173	191
GY-R	GYT15	Liuj167240	135	147	122	131	230	230	258	258	94	94	236	242	97	97	152	152	311	311	196	204	350	359	82	88	109	112	136	136	196	202	233	233	246	249	311	311	339	351	368	368	103	112	116	125	170	170	191
GY-R	GYT16	Liuj167241	135	147	119	122	230	230	258	258	94	94	236	236	103	103	158	164	303	311	196	196	350	353	82	88	109	109	133	136	196	196	211	211	246	246	311	311	339	351	368	368	103	103	116	125	170	170	191
GY-R	GYT17	Liuj167242	135	147	119	122	230	230	258	258	94	103	236	242	97	103	152	152	311	311	196	204	353	356	82	88	109	109	133	133	196	202	233	233	237	246	299	311	339	351	368	368	103	103	116	122	170	173	191
GY-R	GYT18	Liuj167243	147	147	119	122	230	230	258	258	94	103	236	242	97	100	152	158	303	311	196	204	353	356	82	88	112	115	136	136	196	202	215	233	249	249	299	311	339	351	359	365	103	103	122	125	170	173	191
GY-R	GYT21	Liuj167246	135	147	122	131	230	230	258	258	94	94	242	251	100	100	152	158	303	311	196	196	350	359	88	88	103	112	133	136	202	211	211	215	243	246	303	311	339	339	359	368	103	103	125	125	161	170	191
GB-S	GBM1	Liuj166926	135	141	116	116	221	230	249	258	91	91	236	236	97	103	152	158	303	311	196	196	344	350	82	82	109	109	133	133	196	196	233	233	243	249	307	307	339	351	368	380	103	103	122	125	170	170	191
GB-S	GBM2	Liuj166927	135	141	116	116	221	230	249	258	91	91	236	236	97	103	152	158	303	311	196	196	344	350	82	82	109	109	133	133	196	196	233	233	243	249	307	307	339	351	359	365	103	103	122	125	170	170	191
GB-S	GBM3	Liuj166928	135	141	116	116	221	230	249	258	91	91	236	236	97	103	152	158	303	311	196	196	344	350	82	82	109	109	133	133	196	196	233	233	243	249	307	307	339	351	359	365	103	103	122	125	170	170	191
GB-S	GBM4	Liuj166929	135	141	116	116	221	230	249	258	91	91	236	236	97	103	152	158	303	311	196	196	344	350	82	82	109	109	133	133	196	196	233	233	243	249	307	307	339	351	359	365	103	103	122	125	170	170	191
GB-R	GBT1	Liuj166906	147	147	122	122	230	230	258	258	94	103	236	248	97	100	158	158	311	311	196	196	350	353	82	88	112	112	133	136	196	208	233	233	237	249	299	311	339	351	359	365	103	103	122	122	170	170	191
GB-R	GBT2	Liuj166907	135	135	116	122	221	221	258	258	91	103	236	242	97	100	158	164	303	311	196	196	350	359	82	88	109	109	133	136	196	202	233	233	249	249	307	307	339	339	359	365	103	103	125	125	170	170	191
GB-R	GBT3	Liuj166908	147	147	122	122	230	230	249	249	103	103	236	236	100	100	158	164	311	311	196	196	353	353	88	88	109	112	133	133	196	208	233	233	237	237	299	311	339	351	359	368	103	109	116	122	170	170	191
GB-R	GBT4	Liuj166909	147	147	122	122	221	230	249	255	94	94	236	236	97	100	158	164	303	311	196	204	353	353	82	88	112	112	136	136	196	196	233	233	246	249	311	311	339	351	359	359	103	109	122	122	170	170	191
CN-S	CNJM1	Liuj165097	138	144	116	122	221	230	249	255	97	100	236	242	97	100	152	158	311	315	196	196	353	353	82	97	109	109	133	136	196	202	233	233	237	249	307	311	339	339	368	368	103	103	125	131	170	170	191
CN-S	CNJM2	Liuj165098	138	144	119	122	230	230	249	255	97	100	236	242	97	100	152	152	311	311	196	204	350	353	82	88	109	118	136	136	196	202	215	233	243	249	307	311	339	339	365	368	103	103	115	125	170	173	191
CN-S	CNJM3	Liuj165099	138	150	119	122	221	230	258	258	97	97	236	242	97	100	158	164	311	311	196	204	350	350	82	88	109	118	133	136	196	202	215	233	237	246	307	307	339	339	365	368	103	103	115	125	170	170	191
CN-S	CNJM4	Liuj165100	138	144	116	122	221	230	249	255	91	94	236	242	97	100	152	158	311	315	196	196	353	353	82	97	109	109	133	136	196	202	233	233	237	249	307	311	339	339	368	368	103	103	125	131	170	170	191
CN-S	CNJM5	Liuj165101	138	144	116	122	221	230	249	255	97	100	236	242	97	100	152	158	311	315	196	196	353	353	82	97	109	109	133	136	196	202	233	233	237	249	307	311	339	339	368	368	103	103	125	131	170	179	191
CN-S	CNJM6	Liuj165102	138	144	116	122	221	230	249	255	97	100	236	242	97	100	152	158	311	315	196	196	353	353	82	97	109	109	133	136	196	202	233	233	237	249	307	311	339	339	368	368	103	103	125	131	170	170	191
CN-S	CNJM7	Liuj165103	138	144	116	122	221	230	249	255	97	100	236	242	97	100	152	158	311	315	196	196	353	353	82	97	109	109	133	136	196	202	233	233	237	249	307	311	339	339	368	368	103	103	125	131	170	170	191
CN-S	CNJM8	Liuj165104	138	144	116	122	221	230	249	255	97	100	236	242	97	100	152	158	311	315	196	196	353	353	82	97	109	109	133	136	196	202	233	233	237	249	307	311	339	339	368	368	103	103	125	131	170	170	191
CN-S	CNJM9	Liuj165105	138	144	116	122	221	230	249	255	97	100	236	242	97	100	152	158	311	315	196	196	353	353	82	97	109	109	133	136	196	202	233	233	237	249	307	339	339	311	368	368	103	103	125	131	170	170	191
CN-S	CNJM10	Liuj165106	138	144	116	122	221	230	249	255	91	91	236	242	97	100	152	158	311	315	196	196	353	353	82	97	109	109	133	136	196	202	233	233	237	249	307	339	339	311	368	368	103	103	125	131	170	170	191
CN-S	CNJM11	Liuj165107	138	144	116	122	221	230	249	255	91	94	236	242	97	100	152	158	311	315	196	196	353	353	82	97	109	109	133	136	196	202	233	233	237	249	307	339	339	311	368	368	103	103	125	131	170	170	191
CN-S	CNJM12	Liuj165108	138	144	116	122	221	230	249	255	91	94	236	242	100	103	152	158	311	315	196	196	353	353	82	97	109	109	133	136	196	202	233	233	237	249	307	339	339	311	368	368	103	103	125	131	170	170	191
CN-S	CNJM13	Liuj165109	138	144	116	122	221	230	249	255	91	97	236	242	97	100	152	158	311	315	196	196	353	353	82	97	109	109	133	136	196	202	233	233	237	249	307	339	339	311	368	368	103	103	125	131	170	170	191
CN-S	CNJM14	Liuj165110	138	144	116	122	221	230	249	255	91	97	236	242	97	100	152	158	311	315	196	196	353	353	82	97	109	109	133	136	196	202	233	233	237	249	307	339	339	311	368	368	103	103	125	131	170	170	191
CN-S	CNJM15	Liuj165111	138	144	116	122	221	230	249	255	91	97	236	242	97	100	152	158	311	315	196	196	353	353	82	97	109	109	133	136	196	202	233	233	237	249	307	339	339	311	368	368	103	103	125	131	170	170	191
CN-S	CNJM16	Liuj165112	138	144	116	122	221	230	249	255	91	94	236	242	97	100	152	158	311	315	196	196	353	353	82	97	109	109	133	136	196	202	233	233	237	249	307	339	339	311	368	368	100	100	125	131	170	170	191
CN-S	CNJM17	Liuj165113	138	144	116	122	221	230	249	255	91	97	236	242	97	100	152	158	311	315	196	196	353	353	82	97	109	109	133	136	196	202	233	233	237	249	307	339	339	311	368	368	103	103	125	131	170	179	191
CN-S	CNJM18	Liuj165114	138	144	116	122	221	230	249	255	91	91	236	242	97	100	152	158	311	315	196	196	353	353	82	97	109	109	133	136	196	202	233	233	237	249	307	339	339	311	368	368	103	103	125	131	170	170	191
CN-S	CNJM19	Liuj165115	138	144	116	122	221	230	249	255	91	97	236	242	97	100	152	158	311	315	196	196	353	353	82	97	109	109	133	136	196	202	233	233	237	249	307	339	339	311	368	368	103	103	125	131	170	170	191
CN-S	CNJM20	Liuj165116	138	144	116	122	221	230	249	255	91	97	236	242	97	100	152	158	311	315	196	196	353	353	82	97	109	109	133	136	196	202	233	233	237	249	307	339	339	311	368	368	103	103	125	131	170	170	191
CN-S	CNJM21	Liuj165117	138	144	116	122	221	230	249	255	91	94	236	242	97	100	151	157	311	315	196	196	353	353	82	97	109	109	133	136	196	202	233	233	237	249	307	339	339	311	368	368	103	103	125	131	170	170	191
CN-S	CNJM22	Liuj165118	138	144	116	122	221	230	249	255	91	94	236	242	97	100	151	157	311	315	196	196	353	353	82	97	109	109	133	136	196	202	233	233	237	249	307	339	339	311	368	368	103	103	125	131	170	170	191
CN-R	CNJZ1	Liuj165119	150	150	122	122	230	230	258	258	94	103	236	242	97	100	151	163	311	315	196	196	350	359	82	97	103	112	133	136	196	202	233	233	243	249	307	339	339	339	365	365	103	112	115	131	170	170	191
CN-R	CNJZ2	Liuj165120	138	144	116	122	221	230	249	255	91	94	236	242	97	100	151	157	311	315	196	196	353	353	82	97	109	109	133	136	196	202	233	233	237	249	307	339	339	311	368	368	103	103	125	131	170	170	191
CN-R	CNJZ3	Liuj165121	138	144	116	122	221	230	249	255	91	94	236	242	97	100	151	157	311	315	196	196	353	353	82	97	109	109	133	136	196	202	233	233	237	249	307	339	339	311	368	368	103	103	125	131	170	170	191
CN-R	CNJZ4	Liuj165122	138	150	119	122	221	230	258	258	94	97	236	242	97	100	151	157	311	315	196	196	350	350	82	88	109	109	133	136	196	196	233	233	237	237	307	307	339	339	365	365	103	103	115	125	170	170	191
CN-R	CNJZ5	Liuj165123	144	150	116	122	230	230	255	258	91	97	236	236	97	97	158	164	303	307	196	196	350	353	82	82	109	109	133	136	196	196	233	233	237	246	307	311	339	339	368	368	103	112	115	125	170	170	191
CN-R	CNJZ6	Liuj165124	138	138	122	125	230	230	258	258	100	100	236	242	100	100	158	164	311	311	196	204	350	359	82	88	109	109	133	136	196	202	233	233	243	243	307	343	351	351	362	365	103	109	122	122	170	173	191
CN-R	CNJZ7	Liuj165125	144	150	116	122	221	230	258	258	91	97	236	242	97	97	152	164	307	311	188	204	350	353	82	82	109	112	133	136	196	202	233	233	243	246	307	307	339	339	365	368	103	112	115	115	170	170	191
CN-R	CNJZ8	Liuj165126	138	144	116	125	221	230	255	255	97	100	236	242	97	100	152	164	303	311	204	204	353	359	82	88	109	112	136	142	196	202	233	233	246	246	307	311	339	339	365	368	103	109	115	115	170	170	191
CN-R	CNJZ9	Liuj165127	138	144	119	122	221	230	255	258	97	100	236	242	97	100	158	158	303	311	196	204	353	359	82	88	109	109	136	136	196	202	233	233	243	246	307	307	339	339	359	365	103	103	115	125	170	170	191
CN-R	CNJZ10	Liuj165128	144	150	116	119	230	230	258	258	97	97	236	242	97	97	158	164	311	311	196	204	350	353	82	82	109	109	136	142	196	202	215	233	246	246	307	311	339	351	365	368	103	103	115	125	170	170	191
CN-R	CNJZ11	Liuj165129	138	144	122	122	221	221	258	258	94	103	236	236	100	103	164	164	303	311	196	204	353	353	82	82	109	109	133	133	196	196	233	233	249	249	299	311	339	339	365	368	103	112	115	115	170	170	191
CN-R	CNJZ12	Liuj165130	138	144	119	122	221	230	246	258	94	103	236	236	103	103	164	164	311	311	196	196	353	353	82	82	109	109	136	136	196	205	215	233	246	249	307	311	339	339	365	365	103	103	115	115	170	170	191
CN-R	CNJZ13	Liuj165131	138	138	116	122	221	221	255	255	91	100	236	242	100	100	158	164	311	311	196	196	353	359	82	82	109	109	133	136	196	202	215	233	246	249	299	311	339	339	365	368	103	103	115	115	170	170	191
CN-R	CNJZ14	Liuj165132	138	138	122	122	230	230	249	258	103	103	236	236	97	100	152	152	311	311	196	204	350	353	82	88	109	112	136	136	196	196	233	233	243	249	307	311	339	339	368	368	103	103	115	125	170	173	191
CN-R	CNJZ15	Liuj165133	138	144	122	122	221	230	255	255	94	103	236	242	97	100	151	163	303	303	196	204	353	359	82	88	109	109	133	136	196	202	215	233	249	249	307	311	339	343	365	368	103	103	115	125	170	170	191
CN-R	CNJZ16	Liuj165134	138	144	122	122	230	230	258	258	91	94	236	248	88	97	151	157	307	311	196	204	350	350	82	82	109	112	133	133	196	208	233	233	237	249	299	311	339	339	368	368	103	112	115	115	170	170	191
CN-R	CNJZ17	Liuj165135	144	150	116	122	221	230	258	258	91	94	242	242	91	100	151	157	311	311	196	204	350	359	82	82	109	109	133	136	202	202	233	233	237	237	307	307	339	339	365	368	103	103	115	125	170	170	191
CN-R	CNJZ18	Liuj165136	138	144	119	122	230	230	258	258	94	94	236	236	91	91	145	157	303	311	196	204	353	353	82	88	109	112	136	142	196	196	233	233	246	246	307	307	339	339	365	368	103	103	115	125	170	170	191
CN-R	CNJZ19	Liuj165137	144	150	116	116	221	230	255	258	91	97	236	242	97	106	145	157	311	311	196	204	350	359	82	88	109	109	136	136	202	208	233	233	243	246	307	311	339	351	359	368	103	103	115	125	170	179	196
CN-R	CNJZ20	Liuj165138	138	138	116	122	221	221	258	258	91	103	242	242	100	100	157	163	311	311	196	196	350	359	82	88	109	115	133	136	202	202	215	233	249	249	299	311	339	351	365	365	103	109	122	125	170	170	191
CN-R	CNJZ21	Liuj165139	138	150	119	122	221	230	258	258	91	97	236	242	97	100	152	152	303	315	196	204	350	362	82	88	109	112	133	136	196	202	233	233	237	249	307	311	339	351	365	368	103	109	125	125	161	173	191
CN-R	CNJZ22	Liuj165140	144	156	116	116	224	230	249	258	91	103	251	251	103	106	152	152	303	311	204	204	350	350	88	103	106	124	124	124	211	211	233	233	249	249	307	311	343	347	359	359	109	109	125	125	173	173	191
FQ-S	FQJM1	Liuj165167	141	141	116	122	230	230	249	255	91	103	236	236	97	97	158	158	307	311	196	196	353	353	82	88	109	109	136	136	196	196	233	233	243	249	299	307	339	339	368	368	103	112	122	125	170	170	191
FQ-S	FQJM2	Liuj165168	141	141	116	122	230	230	249	255	91	103	236	236	97	97	158	158	307	311	196	196	353	353	82	88	109	109	136	136	196	196	233	233	249	249	299	307	339	339	368	368	103	112	122	125	170	170	191
FQ-S	FQJM3	Liuj165169	135	141	116	122	221	230	249	255	91	94	236	242	97	100	152	158	311	315	196	196	353	353	82	97	109	109	133	136	196	202	233	233	237	249	307	311	339	339	368	368	103	103	125	131	170	170	191
FQ-S	FQJM4	Liuj165170	141	141	116	122	230	230	249	255	91	103	236	236	97	97	158	158	307	311	196	196	353	353	82	88	109	109	136	136	196	196	233	233	243	249	299	307	339	339	368	368	103	112	122	125	170	170	191
FQ-S	FQJM5	Liuj165171	141	141	116	122	230	230	249	255	91	103	236	236	97	97	158	158	307	311	196	196	353	353	82	88	109	109	136	136	196	196	233	233	243	249	299	307	339	339	368	368	103	112	122	125	170	170	191
FQ-S	FQJM7	Liuj165173	141	141	116	122	230	230	249	255	91	103	236	236	97	97	158	158	307	311	196	196	353	353	82	88	109	109	136	136	196	196	233	233	243	249	299	307	339	339	368	368	103	112	122	125	170	170	191
FQ-S	FQJM8	Liuj165174	135	141	116	122	221	230	249	255	91	94	236	242	97	100	152	158	311	315	196	196	353	353	82	97	109	109	133	136	196	202	233	233	237	249	307	311	339	339	368	368	103	103	125	131	170	170	191
FQ-S	FQJM9	Liuj165175	135	141	116	122	221	230	249	255	91	94	236	242	97	100	152	158	311	315	196	196	353	353	82	97	109	109	133	136	196	202	233	233	237	249	307	311	339	339	368	368	103	103	125	131	170	170	191
FQ-S	FQJM10	Liuj165176	135	135	104	104	221	221	246	255	94	94	236	242	97	100	152	158	311	315	204	204	358	358	82	97	109	109	133	136	196	202	233	233	237	249	307	311	339	339	368	368	103	103	125	131	170	170	196
FQ-S	FQJM11	Liuj165177	135	141	119	122	221	221	255	258	91	94	236	236	97	100	158	158	303	303	196	196	350	356	82	82	109	109	133	133	196	196	233	233	249	249	307	311	339	339	359	365	103	103	116	116	170	170	191
FQ-S	FQJM12	Liuj165178	135	141	116	122	221	230	249	255	91	94	236	242	97	100	152	158	311	315	196	196	353	353	82	97	109	109	133	136	196	202	233	233	237	249	307	311	339	339	368	368	100	100	125	131	170	170	191
FQ-S	FQJM13	Liuj165179	135	141	116	122	221	230	249	255	91	94	236	242	97	100	152	158	311	315	196	196	353	353	82	97	109	109	133	136	196	202	233	233	237	249	307	311	339	339	368	368	103	103	125	131	170	170	191
FQ-S	FQJM14	Liuj165180	141	141	116	122	230	230	249	255	91	103	236	236	97	97	158	158	307	311	196	196	353	353	82	88	109	109	136	136	196	196	233	233	243	249	299	307	339	339	368	368	103	112	122	125	170	170	191
FQ-S	FQJM15	Liuj165181	135	141	116	122	221	230	249	255	91	94	236	242	97	100	152	158	311	315	196	16	353	353	82	97	109	109	133	136	196	202	233	233	237	249	307	311	339	339	368	368	103	103	125	131	170	170	191
FQ-S	FQJM16	Liuj165182	135	135	104	104	221	130	249	255	91	94	233	233	97	100	158	158	311	315	196	196	350	356	82	82	109	109	133	133	196	196	233	233	249	249	307	311	339	339	365	368	103	103	116	116	170	173	191
FQ-S	FQJM17	Liuj165183	135	141	116	122	221	230	249	255	91	94	260	260	97	100	152	158	311	315	196	196	353	353	82	97	109	109	133	136	196	202	233	233	237	249	307	311	339	339	368	368	103	103	125	131	170	170	191
FQ-S	FQJM18	Liuj165184	135	147	116	122	221	230	249	255	91	94	236	242	97	100	152	158	311	315	196	196	353	353	82	97	109	109	133	136	196	202	233	233	237	249	307	311	339	339	368	368	103	103	125	131	170	170	191
FQ-S	FQJM19	Liuj165185	135	141	116	122	221	230	249	255	91	94	0	0	97	100	152	158	311	315	196	196	353	353	82	97	109	109	133	136	196	202	233	233	237	249	307	311	339	339	368	368	103	103	125	131	170	170	191
FQ-S	FQJM20	Liuj165186	120	135	104	116	230	230	249	255	91	103	236	236	97	97	158	158	307	311	196	196	353	353	82	88	109	109	136	136	196	196	233	233	237	249	299	307	339	339	368	368	103	112	122	125	170	170	191
FQ-R	FQJT1	Liuj165187	135	141	116	122	221	230	249	255	91	94	236	242	97	100	152	158	311	315	196	196	353	353	82	97	109	109	133	136	196	202	233	233	237	249	307	311	339	339	368	368	103	103	125	131	170	170	191
FQ-R	FQJT2	Liuj165188	141	141	116	122	230	230	249	255	91	103	236	236	97	97	158	158	307	311	196	196	353	353	82	88	109	109	136	136	196	196	233	233	243	249	299	307	339	339	368	368	103	112	122	125	170	170	191
FQ-R	FQJT3	Liuj165189	141	141	122	122	221	230	249	255	91	103	236	236	97	100	158	158	307	311	196	196	353	356	82	88	109	115	136	136	196	196	233	233	249	249	307	311	339	351	368	368	103	109	122	125	170	170	191
FQ-R	FQJT4	Liuj165190	135	141	116	122	221	230	249	255	91	94	236	242	97	100	152	158	311	315	196	196	353	353	82	97	109	109	133	136	196	202	233	233	237	249	307	311	339	339	368	368	103	103	125	131	170	170	191
FQ-R	FQJT5	Liuj165191	135	135	122	122	221	230	258	258	94	97	236	236	97	97	152	158	311	311	196	204	356	359	82	88	103	109	133	133	196	196	233	233	243	249	311	311	339	351	365	368	103	109	115	125	170	170	191
FQ-R	FQJT7	Liuj165193	135	141	116	122	221	230	258	258	94	97	236	236	97	97	152	158	307	311	196	204	353	356	82	88	109	109	136	136	196	196	215	230	237	237	307	311	339	339	365	368	103	103	115	115	170	170	191
FQ-R	FQJT8	Liuj165194	135	141	104	104	221	221	258	258	94	94	236	236	97	97	158	164	311	311	196	196	359	359	82	88	112	115	136	136	196	196	233	237	249	252	307	311	339	339	365	368	103	109	115	115	170	170	191
FQ-R	FQJT9	Liuj165195	135	135	122	122	221	221	258	258	94	94	236	242	100	100	158	164	311	311	196	204	350	359	88	88	109	109	136	142	196	202	215	233	246	246	307	307	339	339	368	374	103	109	116	125	170	170	191
FQ-R	FQJT10	Liuj165196	135	135	116	119	221	230	258	258	94	103	236	236	97	100	158	164	311	311	196	196	353	359	88	88	109	115	136	136	196	196	215	233	237	249	307	311	339	343	365	368	103	109	116	122	170	170	191
FQ-R	FQJT11	Liuj165197	135	135	104	104	221	230	255	255	94	94	233	233	97	100	158	158	311	311	196	196	0	0	82	88	109	109	133	136	196	196	230	230	237	249	311	311	339	343	365	368	103	103	122	125	0	0	191
FQ-R	FQJT12	Liuj165198	135	141	116	122	221	230	249	255	91	94	236	242	97	100	152	158	311	315	196	196	353	353	82	97	109	109	133	136	196	202	233	233	237	249	307	311	339	339	368	368	103	103	125	131	170	170	191
FQ-R	FQJT13	Liuj165199	135	141	116	122	221	230	249	255	91	94	236	242	97	100	152	158	311	315	196	196	353	353	82	97	109	109	133	136	196	202	233	233	237	249	307	311	339	339	368	368	103	103	125	131	170	170	191
FQ-R	FQJT14	Liuj165200	141	141	122	122	221	230	258	258	91	97	236	236	100	100	158	158	311	311	204	204	353	356	82	88	112	115	136	142	196	196	233	233	237	249	311	311	339	343	365	368	103	109	116	122	170	170	191
FQ-R	FQJT15	Liuj165201	120	120	104	122	221	230	258	258	94	94	236	236	97	103	152	158	303	311	196	196	350	356	88	88	109	109	133	133	196	196	233	233	237	249	311	311	339	343	368	368	109	109	115	122	170	170	191
FQ-R	FQJT16	Liuj165202	123	123	104	104	221	230	255	255	91	94	236	236	97	100	158	158	303	303	196	196	358	358	82	109	109	109	133	133	196	196	233	233	249	249	307	307	339	339	359	365	103	103	116	116	170	170	191
FQ-R	FQJT17	Liuj165203	147	147	122	122	230	230	258	258	94	103	236	236	97	100	152	158	311	311	196	196	350	356	82	91	109	109	133	133	196	196	233	233	237	237	307	307	339	339	368	368	103	109	115	125	173	173	191
FQ-R	FQJT18	Liuj165204	135	147	122	122	221	230	255	255	91	94	236	236	97	100	152	158	303	311	196	204	350	362	88	91	109	109	142	142	196	196	233	233	246	246	307	307	339	339	365	365	103	103	116	125	170	173	191
FQ-R	FQJT19	Liuj165205	135	141	116	122	221	230	249	255	91	94	236	242	97	100	152	158	311	315	196	196	353	353	82	97	109	109	133	136	196	202	233	233	237	249	307	311	339	339	368	368	103	103	125	131	170	170	191
FQ-R	FQJT20	Liuj165206	135	141	104	104	230	230	255	255	91	97	236	242	97	100	158	158	307	311	196	196	353	356	82	88	109	109	133	136	196	202	233	233	249	249	307	311	339	339	365	365	103	109	122	125	170	170	191
YD-S	YDJM1	Liuj165268	135	135	122	131	221	230	258	258	94	94	242	251	100	100	152	158	303	311	196	204	353	359	82	88	109	112	133	136	202	211	215	233	237	237	311	311	339	339	365	368	100	100	113	125	170	170	191
YD-S	YDJM2	Liuj165269	135	141	116	122	221	230	249	255	91	94	236	242	97	100	152	158	311	315	196	196	353	353	82	97	109	109	133	136	196	202	233	233	237	249	307	311	339	339	368	368	103	103	125	131	170	170	191
YD-S	YDJM3	Liuj165270	135	141	116	122	221	230	249	255	91	94	236	242	97	100	152	158	311	315	196	196	353	353	82	97	109	109	133	136	196	202	233	233	237	249	307	311	339	339	368	368	103	103	125	131	170	170	191
YD-S	YDJM4	Liuj165271	135	141	104	104	221	230	246	255	91	94	230	230	97	103	164	164	311	315	196	196	353	353	82	82	112	115	136	136	196	196	233	233	237	246	311	311	343	343	368	368	103	103	122	125	170	173	191
YD-S	YDJM5	Liuj165272	135	141	116	122	221	230	249	255	91	94	236	242	97	100	152	158	311	315	196	196	353	353	82	97	109	109	133	136	196	202	233	233	237	249	307	311	339	339	368	368	103	103	125	131	170	170	191
YD-S	YDJM6	Liuj165273	135	141	116	116	221	230	249	258	91	91	236	236	97	103	152	164	303	311	196	196	344	350	82	82	109	109	133	133	196	196	230	230	243	249	307	307	339	351	359	365	103	103	122	125	170	170	191
YD-S	YDJM7	Liuj165274	135	141	116	122	221	230	249	255	91	94	236	242	97	100	152	158	311	315	196	196	353	353	82	97	109	109	133	136	196	202	233	233	237	249	307	311	339	339	368	368	103	103	125	131	170	170	191
YD-S	YDJM8	Liuj165275	135	141	116	122	221	230	249	255	91	94	236	242	97	100	152	158	311	315	196	196	353	353	82	97	109	109	133	136	196	202	233	233	237	249	307	311	339	339	368	368	103	103	125	131	170	170	191
YD-S	YDJM9	Liuj165276	135	141	116	122	221	230	249	255	91	94	236	242	97	100	152	158	311	315	196	196	353	353	82	97	109	109	133	136	196	202	233	233	237	249	307	311	339	339	368	368	103	103	125	131	170	170	191
YD-S	YDJM10	Liuj165277	135	141	116	122	221	230	249	255	91	94	236	242	97	100	152	158	311	315	196	196	353	353	82	97	109	109	133	136	196	202	233	233	237	249	307	311	339	339	368	368	103	103	125	131	170	170	191
YD-S	YDJM11	Liuj165278	135	141	116	122	221	230	249	255	91	94	236	242	97	100	152	158	311	315	196	196	353	353	82	97	109	109	133	136	196	202	233	233	237	249	307	311	339	339	368	368	103	103	125	131	170	170	191
YD-S	YDJM13	Liuj165280	135	141	116	122	221	230	249	255	91	94	236	242	97	100	152	158	311	315	196	196	353	353	82	97	109	109	133	136	196	202	233	233	237	249	307	311	339	339	368	368	103	103	125	131	170	170	191
YD-S	YDJM14	Liuj165281	135	141	116	122	221	230	249	255	91	94	236	242	97	100	152	158	311	315	196	196	353	353	82	97	109	109	133	136	196	202	233	233	237	249	307	311	339	339	368	368	103	103	125	131	170	170	191
YD-S	YDJM15	Liuj165282	135	141	116	122	221	230	249	255	91	94	236	242	97	100	152	158	311	315	196	196	353	353	82	97	109	109	133	136	196	202	233	233	237	249	307	311	339	339	368	368	103	103	125	131	170	170	191
YD-S	YDJM16	Liuj165283	135	141	116	122	221	230	249	255	91	94	236	242	97	100	152	158	311	315	196	196	353	353	82	97	109	109	133	136	196	202	233	233	237	249	307	311	339	339	368	368	100	100	125	131	170	170	191
YD-S	YDJM17	Liuj165284	135	141	116	122	221	230	249	255	91	94	236	242	97	100	152	158	311	315	196	196	353	353	82	97	109	109	133	136	196	202	233	233	237	249	307	311	339	339	368	368	103	103	125	131	170	170	191
YD-S	YDJM18	Liuj165285	135	147	116	122	221	221	249	258	91	94	242	242	100	100	158	164	303	311	196	196	353	353	82	82	112	118	133	133	202	202	233	233	246	249	307	307	339	343	368	374	103	103	122	125	170	173	191
YD-S	YDJM19	Liuj165286	135	147	116	122	221	230	258	258	91	94	242	242	100	100	158	164	303	311	188	196	350	356	82	88	112	115	133	136	202	202	215	233	237	249	307	307	339	339	365	368	103	103	122	125	170	170	191
YD-S	YDJM20	Liuj165287	135	141	116	122	221	230	249	255	91	94	236	242	97	100	152	158	311	315	196	196	353	353	82	97	109	109	133	136	196	202	233	233	237	249	307	311	339	339	368	368	100	100	125	131	170	170	191
YD-R	YDJZ1	Liuj165288	141	141	116	122	230	230	249	255	91	103	236	236	97	97	158	158	307	311	196	196	353	353	82	88	109	109	136	136	196	196	233	233	249	249	299	307	339	339	368	368	103	112	122	125	170	170	191
YD-R	YDJZ2	Liuj165289	135	135	119	122	230	230	258	258	94	94	236	242	100	106	158	164	303	303	196	204	350	356	88	88	112	118	136	142	196	202	215	230	243	243	299	311	339	343	368	368	103	109	116	125	173	176	191
YD-R	YDJZ3	Liuj165290	135	147	119	119	224	230	258	258	94	94	236	242	100	100	158	164	303	311	188	196	350	350	82	94	109	109	133	136	196	202	215	230	237	249	307	311	339	343	365	365	103	112	122	125	170	170	191
YD-R	YDJZ4	Liuj165291	135	141	119	122	221	230	258	261	94	94	236	236	97	103	164	164	311	311	204	204	353	359	82	82	109	115	133	142	196	196	233	233	249	249	307	307	343	343	365	368	103	103	122	125	170	173	191
YD-R	YDJZ5	Liuj165292	147	147	119	122	221	230	258	258	94	94	236	236	97	103	164	164	311	311	196	204	356	359	94	94	109	115	133	136	196	196	215	230	243	246	307	307	343	343	359	368	103	109	116	122	170	170	191
YD-R	YDJZ6	Liuj165293	147	147	122	122	221	230	258	258	97	97	236	242	97	103	152	158	303	303	196	196	356	359	82	82	109	112	133	133	196	202	215	233	249	249	307	311	339	339	365	368	103	103	116	125	170	170	191
YD-R	YDJZ7	Liuj165294	135	141	116	122	221	230	249	255	91	94	236	242	97	100	152	158	311	315	196	196	353	353	82	97	109	109	133	136	196	202	233	233	237	249	307	311	339	339	368	368	100	100	125	131	170	170	191
YD-R	YDJZ8	Liuj165295	132	132	104	104	221	230	255	255	94	103	230	230	97	100	157	163	311	311	196	196	350	358	88	88	109	115	133	136	196	202	233	233	237	249	307	307	339	339	365	365	103	103	122	125	170	170	191
YD-R	YDJZ9	Liuj165296	135	135	119	122	221	221	258	261	94	94	236	236	97	100	158	158	311	311	196	196	353	353	88	88	109	115	133	136	196	196	230	230	237	243	311	311	339	339	365	365	103	103	122	125	170	170	191
YD-R	YDJZ10	Liuj165297	135	141	119	122	230	230	261	261	94	103	236	236	97	103	152	158	303	303	196	196	359	359	82	88	109	115	133	133	196	196	215	230	243	249	307	311	339	343	365	368	103	109	116	125	170	173	191
YD-R	YDJZ11	Liuj165298	135	147	119	122	221	230	261	261	94	103	236	236	103	103	152	164	311	311	196	196	353	359	88	88	109	115	133	133	196	196	215	230	240	249	307	307	339	339	365	368	103	109	116	131	170	170	181
YD-R	YDJZ13	Liuj165300	135	141	122	122	221	230	258	258	94	103	236	242	100	100	152	158	311	315	196	204	350	353	82	88	109	109	133	136	196	202	215	230	246	249	307	307	339	339	368	368	109	109	116	125	170	173	191
YD-R	YDJZ14	Liuj165301	135	141	116	122	221	230	249	255	91	94	236	242	97	100	152	158	311	315	196	196	353	353	82	97	109	109	133	136	196	202	233	233	237	249	307	311	339	339	368	368	100	100	125	131	170	170	191
YD-R	YDJZ15	Liuj165302	123	123	104	104	230	230	258	258	94	97	236	242	100	100	152	158	303	303	196	204	350	353	88	88	109	130	133	136	196	202	233	233	249	249	307	311	339	339	365	365	103	103	125	125	170	170	191
YD-R	YDJZ16	Liuj165303	135	141	119	122	221	230	258	258	94	103	236	236	97	100	164	164	303	311	196	196	350	359	82	88	115	115	136	136	196	196	233	233	249	249	307	311	339	343	365	368	103	109	125	125	170	170	191
YD-R	YDJZ17	Liuj165304	120	147	122	122	230	230	258	258	94	106	236	242	97	100	152	164	303	311	196	196	353	359	82	82	109	112	133	136	196	202	233	233	249	249	307	307	339	343	365	368	103	103	116	125	170	170	191
YD-R	YDJZ18	Liuj165305	135	147	122	122	221	230	258	258	94	106	236	242	97	100	158	164	303	303	196	196	356	359	82	88	109	109	133	136	196	202	215	230	249	249	307	311	339	343	368	368	103	103	116	116	170	173	191
YD-R	YDJZ19	Liuj165306	135	147	116	122	221	221	249	258	91	94	242	242	100	100	158	164	303	311	196	196	353	353	82	82	112	118	133	133	202	202	233	233	246	249	307	307	339	343	368	374	103	103	122	125	170	173	191
YD-R	YDJZ20	Liuj165307	135	147	116	122	221	230	258	258	91	94	242	242	100	100	158	164	303	311	188	196	350	356	82	88	112	115	133	136	202	202	215	233	237	249	307	307	339	339	365	368	100	100	122	125	170	170	191
[truncated: 15 more columns]
